# Supplementary material for: Elevated CO2 accelerates polycyclic aromatic hydrocarbon accumulation in a paddy soil grown with rice
Source: PLoS One. 2018 Apr 24;13(4):e0196439. doi: 10.1371/journal.pone.0196439 (PMC5916858; doi:10.1371/journal.pone.0196439)
Supplement: S1 File — (XLS) [file pone.0196439.s001.xls]

## Sheet: PAHs
2015 soil
ambient Plots	1	2	3	Unit:ppb
Naphthalene	6.58004	0.619274	8.20128
Acenaphthylene	0.324256	0.44543	0.485615
Acenaphthene	5.12597	2.30805	4.44823
Fluorene	7.23566	4.12867	11.127
Phenanthrene	20.3068	12.2268	20.0429
Anthracene	1.17869	2.41934	2.15141
Fluoranthene	7.69211	10.6614	4.52195
Pyrene	5.99293	9.40551	8.96714
Benzo(a)anthracene	2.0442	5.46092	2.3859
Chrysene	4.05644	6.81445	4.66189
Benzo(b)fluoranthene	3.07284	6.98147	2.23035
Benzo(k)fluoranthene	1.03947	2.85147	1.21379
Benzo(a)pyrene	0.387953	3.94866	0
Indeno(1,2,3-cd)pyrene	2.97907	6.94088	6.67498
Dibenzo(a,h)anthracene	0	0	0
Benzo(g,h,i)perylene	5.74202	9.37081	15.3648
PAHs	73.7584	84.5831	92.4772
FACE Plots	1	2	3
Naphthalene	43.5594	13.6685	3.61129
Acenaphthylene	1.51951	1.52585	0.647638
Acenaphthene	10.4626	12.1314	2.14715
Fluorene	17.7428	25.7776	7.31895
Phenanthrene	47.2352	54.6357	28.025
Anthracene	13.1867	11.9339	5.71408
Fluoranthene	18.8094	21.4996	19.3872
Pyrene	20.4298	23.4536	16.0726
Benzo(a)anthracene	7.60597	8.83502	9.72299
Chrysene	9.48176	9.34433	11.0641
Benzo(b)fluoranthene	10.2967	11.5589	13.118
Benzo(k)fluoranthene	3.50456	3.5599	4.35883
Benzo(a)pyrene	5.0938	5.67891	1.12116
Indeno(1,2,3-cd)pyrene	8.19639	10.184	10.197
Dibenzo(a,h)anthracene	0	0	0
Benzo(g,h,i)perylene	12.3986	12.4978	14.0431
PAHs	229.523	226.285	146.549
2016 soil						2016 rice seeds
ambient Plots	1	2	3			ambient Plots	1	2	3
Naphthalene	8.05	7.67193	8.70128		Naphthalene		8.36545	7.196	7.27836
Acenaphthylene	0.66	0.54543	0.685615		Acenaphthylene		1.47579	1.728	0.997501
Acenaphthene	7.12	4.03	6.75		Acenaphthene		0.667	0.822	0.553723
Fluorene	9.63	6.33	10.72		Fluorene		5.95107	6.39	4.38981
Phenanthrene	20.66	17.71	20.13		Phenanthrene		39.4508	33.638	24.4118
Anthracene	3.87	2.4	3.48		Anthracene		37.5457	32.036	23.2724
Fluoranthene	9.11	11.89	5.78		Fluoranthene		1.3979		0.253873
Pyrene	8.19	10.94	10.96		Pyrene		2.99151	2.9	2.77661
Benzo(a)anthracene	3.02	5.97	5.36		Benzo(a)anthracene		5.07639	5.202	4.36382
Chrysene	4.66	6.78	6.48		Chrysene		4.97254		3.38631
Benzo(b)fluoranthene	5.08	8.86	4.07		Benzo(b)fluoranthene		0.278582		0.372814
Benzo(k)fluoranthene	3.57	3.89	2.95		Benzo(k)fluoranthene
Benzo(a)pyrene	1.36	3.98	3.52		Benzo(a)pyrene		0.794309		0.803098
Indeno(1,2,3-cd)pyrene	7.19	8.79	9.56		Indeno(1,2,3-cd)pyrene		10.38	12.493
Dibenzo(a,h)anthracene	0	0	0		Dibenzo(a,h)anthracene
Benzo(g,h,i)perylene	13.34	17.87	17.24		Benzo(g,h,i)perylene		0.834748	0.46	0.361819
PAHs	105.51	117.657	116.387
FACE Plots	1	2	3			FACE Plots	1	2	3
Naphthalene	41.16	15.64	12.61		Naphthalene		7.91417	7.37893	6.58612
Acenaphthylene	1.73	1.97	2.71		Acenaphthylene		1.16966	1.01448	1.12431
Acenaphthene	11.71	13.63	3.87		Acenaphthene		0.600798		0.47329
Fluorene	17.64	25.3	11.28		Fluorene		5.73453	3.56665	4.85472
Phenanthrene	47.87	53.52	37.43		Phenanthrene		37.1717	25.0844	31.4728
Anthracene	13.1867	11.9339	5.71408		Anthracene		35.4212	23.9121	29.983
Fluoranthene	20.38	20.69	20.67		Fluoranthene		2.65469	1.0644	1.48977
Pyrene	21.28	24.22	17.54		Pyrene		3.77445	2.50624	2.77384
Benzo(a)anthracene	8.18	10.84	10.23		Benzo(a)anthracene		7.21956	3.57264	4.88667
Chrysene	9.44	8.34	9.36		Chrysene		6.72056	2.89166	4.22566
Benzo(b)fluoranthene	11.82	12.14	13.38		Benzo(b)fluoranthene		0.517964	0.308537	0.302546
Benzo(k)fluoranthene	3.21	3.15	3.04		Benzo(k)fluoranthene
Benzo(a)pyrene	4.35	4.86	3.18		Benzo(a)pyrene		1.10329	0.560659
Indeno(1,2,3-cd)pyrene	11.47	9.85	10.12		Indeno(1,2,3-cd)pyrene		9.45	5.69845
Dibenzo(a,h)anthracene	0	0	0		Dibenzo(a,h)anthracene
Benzo(g,h,i)perylene	16.76	15.55	15.64		Benzo(g,h,i)perylene		1.15968	0.589116
PAHs	240.187	231.634	176.774

## Sheet: Microbes
phylum more than 0.01
phylum	Proteobacteria	Chloroflexi	Actinobacteria	Acidobacteria	Gemmatimonadetes	Verrucomicrobia	OD1	Planctomycetes	TM7	Bacteroidetes	Nitrospirae	Chlorobi	Spirochaetes
AC.1	0.31562	0.13457	0.165	0.08096	0.06134	0.051	0.02794	0.02401	0.01664	0.01843	0.01438	0.02425	0.02152
AC.2	0.34656	0.17576	0.12562	0.09036	0.04518	0.0562	0.02479	0.02837	0.0168	0.01763	0.01791	0.01157	0.01047
AC.3	0.34075	0.15198	0.1237	0.10603	0.05135	0.05572	0.02516	0.03015	0.01123	0.01601	0.01206	0.01746	0.01268
FC.1	0.32351	0.14934	0.10422	0.08284	0.05795	0.05597	0.03338	0.03057	0.03076	0.03504	0.02259	0.02074	0.00862
FC.2	0.38036	0.116	0.09562	0.11047	0.05137	0.05107	0.02856	0.02538	0.02955	0.01356	0.01667	0.02046	0.01818
FC.3	0.33977	0.13666	0.09844	0.09052	0.06906	0.04999	0.0516	0.03507	0.02484	0.02238	0.0173	0.01277	0.01107
AC means Ambient CO2 concentration
FC means FACE CO2 concentration
classes more than 0.01
class	Chloroplastida	Fungi	Rhizaria	Alveolata	Stramenopiles	Metazoa	Discoba	Discosea
AC.1	0.49325	0.21288	0.04763	0.04475	0.04125	0.0215	0.01913	0.0125
AC.2	0.452	0.21642	0.05967	0.06715	0.06143	0.0251	0.0229	0.01167
AC.3	0.46889	0.14272	0.04891	0.07669	0.04833	0.04891	0.01979	0.00875
FC.1	0.53408	0.13857	0.04544	0.04292	0.04712	0.02973	0.02496	0.01234
FC.2	0.61485	0.0976	0.04851	0.04091	0.04851	0.00584	0.02922	0.00877
FC.3	0.5575	0.12113	0.06624	0.02852	0.05581	0.01564	0.03588	0.00675
bacteria shannon
Seqs/Sample	AC.1	AC.2	AC.3	FC.1	FC.2	FC.3
10	3.322	3.302	3.282	3.322	3.322	3.322
534	8.439	8.358	8.445	8.371	8.383	8.418
1058	9.039	8.959	9.044	8.99	8.981	9.001
1582	9.302	9.223	9.345	9.269	9.251	9.283
2106	9.499	9.381	9.523	9.447	9.412	9.488
2630	9.602	9.498	9.634	9.527	9.515	9.577
3154	9.691	9.582	9.736	9.646	9.609	9.677
3678	9.759		9.798	9.716	9.683	9.739
4202	9.81		9.861	9.764	9.736	9.796
4726	9.868		9.908	9.797	9.771	9.823
5250	9.9			9.848	9.809	9.878
bacteria PD
Seqs/Sample	AC.1	AC.2	AC.3	FC.1	FC.2	FC.3
10	3.451	3.275	3.208	3.744	3.321	3.586
534	46.563	43.829	46.408	46.187	46.553	46.476
1058	65.765	62.349	66.242	65.636	65.758	65.692
1582	78.197	74.881	79.952	77.991	78.29	79.073
2106	87.94	84.574	90.006	89.707	89.239	89.643
2630	97.219	92.293	98.392	96.433	97.996	97.245
3154	103.885	100.048	106.063	104.436	104.437	103.924
3678	110.608		112.157	110.826	111.783	110.187
4202	116.404		118.376	116.374	118.334	116.682
4726	121.637		124.167	121.086	121.462	121.075
5250	125.758			126.069	125.907	125.865
protist shannon
Seqs/Sample	AC.1	AC.2	AC.3	FC.1	FC.2	FC.3
10	2.559	3.007	2.972	2.703	2.532	2.567
528	5.105	5.558	5.15	5.003	4.778	4.994
1046	5.239	5.696	5.341	5.078	4.855	5.135
1564	5.281	5.747	5.402	5.197	4.917	5.191
2082	5.302	5.773	5.443	5.2		5.245
2600	5.336	5.83	5.46	5.234		5.262
3118	5.371	5.842	5.468	5.243		5.273
3636	5.366	5.845	5.497
4154	5.364	5.858	5.495
4672	5.38		5.494
5190	5.365		5.509
protist PD
Seqs/Sample	AC.1	AC.2	AC.3	FC.1	FC.2	FC.3
10	2.133	2.507	2.494	2.775	2.555	2.49
528	13.98	16.247	14.977	13.674	14.356	14.536
1046	17.059	19.222	17.637	16.648	16.617	17.493
1564	18.363	20.746	19.557	19.015	18.039	18.956
2082	19.101	22.704	20.806	19.478		20.304
2600	20.299	24.308	21.954	20.922		21.278
3118	20.709	25.202	23.206	21.415		21.925
3636	21.435	26.013	23.799
4154	22.166	26.856	24.446
4672	22.32		25.041
5190	22.924		25.739

## Sheet: predictive functional analysis
Level_1	Level_2	Level_3	AC: mean rel. freq. (%)	AC: std. dev. (%)	FC: mean rel. freq. (%)	FC: std. dev. (%)	p-values	p-values (corrected)	Difference between means	95.0% lower CI	95.0% upper CI
Metabolism	Metabolism of Terpenoids and Polyketides	Tetracycline biosynthesis	0.131328	0.00140793	0.139147	0.000518795	0.00076	0.00076	-0.00781904	-0.00926413	-0.00583044
Metabolism	Biosynthesis of Other Secondary Metabolites	Clavulanic acid biosynthesis	0.00148371	0.000157807	0.000755367	2.28783e-05	0.00377818	0.00377818	0.000728341	0.000515576	0.000880555
Metabolism	Xenobiotics Biodegradation and Metabolism	Xylene degradation	0.0641071	0.00161448	0.0558385	0.000885985	0.00434182	0.00434182	0.00826867	0.00615716	0.0102194
Metabolism	Metabolism of Other Amino Acids	D-Alanine metabolism	0.0826042	0.000155286	0.0810854	0.000339193	0.00456727	0.00456727	0.00151884	0.00112399	0.00195574
Metabolism	Lipid Metabolism	Steroid hormone biosynthesis	0.0329632	0.000188223	0.0297214	0.000776401	0.00490545	0.00490545	0.00324176	0.00250116	0.00417823
Metabolism	Amino Acid Metabolism	Phenylalanine, tyrosine and tryptophan biosynthesis	0.701783	0.0031249	0.717374	0.00276679	0.00738545	0.00738545	-0.0155912	-0.0202146	-0.0104676
Metabolism	Lipid Metabolism	alpha-Linolenic acid metabolism	0.038068	0.000523894	0.0360097	0.000192464	0.0078	0.0078	0.00205834	0.00149318	0.00264831
Metabolism	Amino Acid Metabolism	Phenylalanine metabolism	0.414317	0.0034548	0.399128	0.00284724	0.01048	0.01048	0.0151881	0.0101552	0.0202211
Metabolism	Metabolism of Terpenoids and Polyketides	Biosynthesis of siderophore group nonribosomal peptides	0.0472245	0.000443692	0.0449552	0.000527675	0.0117236	0.0117236	0.00226921	0.00157356	0.00301586
Metabolism	Amino Acid Metabolism	Amino acid related enzymes	1.24531	0.0055636	1.2648	0.00242226	0.01292	0.01292	-0.0194902	-0.025584	-0.0120136
Metabolism	Biosynthesis of Other Secondary Metabolites	Stilbenoid, diarylheptanoid and gingerol biosynthesis	0.0521888	0.00238527	0.0446406	0.000403494	0.0133673	0.0133673	0.0075482	0.00489855	0.0106464
Metabolism	Energy Metabolism	Sulfur metabolism	0.341206	0.00110184	0.347588	0.00172381	0.0137818	0.0137818	-0.00638144	-0.00880738	-0.00423948
Metabolism	Amino Acid Metabolism	Lysine biosynthesis	0.603746	0.00264811	0.615381	0.00274867	0.0143455	0.0143455	-0.011635	-0.0155124	-0.00766195
Metabolism	Xenobiotics Biodegradation and Metabolism	Ethylbenzene degradation	0.0757363	0.00212689	0.0691915	0.000426378	0.0146109	0.0146109	0.00654474	0.00369164	0.0086507
Metabolism	Amino Acid Metabolism	Arginine and proline metabolism	1.19853	0.00209307	1.18742	0.00325309	0.0167855	0.0167855	0.0111105	0.00712898	0.0155013
Metabolism	Energy Metabolism	Carbon fixation pathways in prokaryotes	1.1483	0.00231716	1.13629	0.003516	0.0173964	0.0173964	0.0120072	0.00707561	0.0163254
Metabolism	Xenobiotics Biodegradation and Metabolism	Polycyclic aromatic hydrocarbon degradation	0.149309	0.00448035	0.136152	0.00113685	0.0184909	0.0184909	0.0131573	0.00710166	0.0177998
Metabolism	Nucleotide Metabolism	Purine metabolism	1.87135	0.00783285	1.89458	0.002704	0.0189273	0.0189273	-0.0232321	-0.0329725	-0.0154944
Metabolism	Amino Acid Metabolism	Tryptophan metabolism	0.64264	0.0142005	0.598321	0.00722163	0.0196873	0.0196873	0.0443191	0.0259596	0.061178
Metabolism	Glycan Biosynthesis and Metabolism	Lipopolysaccharide biosynthesis proteins	0.455432	0.0122783	0.489784	0.00179697	0.0203782	0.0203782	-0.0343527	-0.0463681	-0.0185814
Metabolism	Carbohydrate Metabolism	Butanoate metabolism	1.07715	0.021905	1.01463	0.00731552	0.0223236	0.0223236	0.0625203	0.0392426	0.0880134
Metabolism	Glycan Biosynthesis and Metabolism	Glycosyltransferases	0.381997	0.00414679	0.394414	0.0019614	0.0228873	0.0228873	-0.0124171	-0.0170277	-0.00661125
Metabolism	Amino Acid Metabolism	Valine, leucine and isoleucine degradation	0.949456	0.0244642	0.880795	0.00831833	0.0250727	0.0250727	0.0686608	0.0425186	0.0976751
Metabolism	Metabolism of Cofactors and Vitamins	One carbon pool by folate	0.445812	0.00227498	0.45401	0.00209	0.0254873	0.0254873	-0.00819793	-0.0115763	-0.00481956
Metabolism	Biosynthesis of Other Secondary Metabolites	Caffeine metabolism	0.00319062	0.000311904	0.00235354	7.28034e-05	0.0274182	0.0274182	0.00083708	0.000402918	0.00112928
Metabolism	Lipid Metabolism	Fatty acid biosynthesis	0.559605	0.00191047	0.57027	0.00369531	0.0283964	0.0283964	-0.0106654	-0.0148482	-0.00555904
Metabolism	Xenobiotics Biodegradation and Metabolism	Toluene degradation	0.217484	0.0024534	0.208437	0.00261104	0.0293236	0.0293236	0.00904656	0.00529347	0.0127996
Metabolism	Lipid Metabolism	Fatty acid metabolism	0.780556	0.0237671	0.718932	0.00759192	0.0313673	0.0313673	0.0616241	0.0355797	0.0924035
Metabolism	Metabolism of Terpenoids and Polyketides	Carotenoid biosynthesis	0.0535014	0.00256734	0.0599131	0.000474893	0.0325091	0.0325091	-0.00641167	-0.0087476	-0.00299415
Metabolism	Amino Acid Metabolism	Lysine degradation	0.502335	0.0165528	0.460774	0.00435433	0.0340873	0.0340873	0.0415613	0.0224981	0.0628588
Metabolism	Xenobiotics Biodegradation and Metabolism	Benzoate degradation	0.564846	0.0187091	0.512471	0.0115073	0.0362073	0.0362073	0.0523757	0.0283586	0.0763929
Metabolism	Glycan Biosynthesis and Metabolism	Lipopolysaccharide biosynthesis	0.369533	0.011065	0.396492	0.00362179	0.0381455	0.0381455	-0.0269589	-0.0382562	-0.014373
Metabolism	Carbohydrate Metabolism	Inositol phosphate metabolism	0.22007	0.00259279	0.212519	0.00203477	0.03924	0.03924	0.00755117	0.00390957	0.0111928
Metabolism	Energy Metabolism	Carbon fixation in photosynthetic organisms	0.468894	0.00362897	0.481713	0.00434924	0.0400873	0.0400873	-0.0128187	-0.0193272	-0.00631017
Metabolism	Carbohydrate Metabolism	Propanoate metabolism	1.00421	0.0219827	0.952033	0.00702169	0.0406182	0.0406182	0.0521735	0.0267308	0.0756393
Metabolism	Metabolism of Terpenoids and Polyketides	Geraniol degradation	0.380563	0.0178967	0.339024	0.00465409	0.0409164	0.0409164	0.0415383	0.0209826	0.0646043
Metabolism	Xenobiotics Biodegradation and Metabolism	Caprolactam degradation	0.266605	0.0129111	0.236839	0.00307069	0.0413309	0.0413309	0.0297659	0.0140818	0.0455779
Metabolism	Metabolism of Terpenoids and Polyketides	Polyketide sugar unit biosynthesis	0.161605	0.00308375	0.169536	0.00180676	0.0435418	0.0435418	-0.00793093	-0.0116453	-0.00421654
Metabolism	Lipid Metabolism	Synthesis and degradation of ketone bodies	0.161848	0.00388405	0.150556	0.00342834	0.0452291	0.0452291	0.0112925	0.005591	0.0169939
Metabolism	Energy Metabolism	Oxidative phosphorylation	1.55293	0.0179811	1.59224	0.00223793	0.0455164	0.0455164	-0.0393141	-0.062685	-0.0189492
Metabolism	Metabolism of Terpenoids and Polyketides	Limonene and pinene degradation	0.387662	0.0189978	0.346371	0.00284819	0.0473527	0.0473527	0.0412905	0.0202518	0.0658871
Metabolism	Lipid Metabolism	Biosynthesis of unsaturated fatty acids	0.30055	0.00219761	0.294795	0.00153662	0.0477673	0.0477673	0.00575528	0.00280287	0.00870769
Metabolism	Metabolism of Other Amino Acids	beta-Alanine metabolism	0.48235	0.0173952	0.444066	0.00450776	0.0491564	0.0491564	0.0382841	0.0203988	0.0600378

## Sheet: 14C-Phe
	time（h）
ambient plots	23.15	58.5	107.5	143.1	226.85	315.35	387.45	479.28	582.95	677.85	752.1
1	0.394692	1.06931	2.68663	5.19386	11.1422	16.3215	19.6358	23.2721	26.2352	28.574	30.0945	%
1	0.276843	0.942045	3.18442	5.92159	10.2968	13.757	16.0436	18.6306	20.9004	22.4817	23.6943
2	0.198019	0.689603	2.1726	3.69131	6.51325	9.08211	10.9619	13.1397	15.0796	16.6459	17.7212
2	0.232965	0.673153	2.37514	4.29372	7.7992	10.8906	13.0718	15.4295	17.4808	19.1576	20.2731
2	0.257095	0.843227	2.9279	5.07491	8.95035	12.3877	14.8315	17.5367	19.8982	21.8121	23.0795
3	0.281659	0.621632	1.383	2.02584	5.78799	10.271	13.2743	16.6841	19.7089	22.1803	23.8279
3	0.329963	1.18695	4.54545	7.41067	12.5004	16.4088	18.8946	21.4874	23.8218	25.654	26.8805
3	0.31335	0.789705	2.42073	4.77253	9.16166	12.7358	15.1057	17.5922	19.8144	21.6411	22.8813
FACE plots
1	0.332632	0.958621	3.06124	4.94272	9.64302	13.5746	16.3627	19.3432	21.8838	23.9576	25.3502	%
1	0.296132	0.624339	1.48944	3.11568	7.20756	11.2256	14.0514	17.2333	19.9859	22.1915	23.6221
1	0.215741	0.56092	1.33057	2.59314	5.47813	8.3654	10.4358	12.8729	15.086	16.9447	18.1183
2	0.31707	0.736566	1.55632	2.90548	6.66158	10.8441	13.9488	17.4238	20.5011	22.8544	24.4889
2	0.218756	0.554826	1.45844	3.17109	7.70253	11.8298	14.5574	17.5204	20.0615	22.1608	23.5287
2	0.263101	0.643175	1.76202	3.43642	6.41146	8.95793	10.7453	12.8215	14.7507	16.2495	17.3722
3	0.36353	0.896089	2.62644	4.95837	8.93164	12.1899	14.4063	16.944	19.2603	21.2138	22.512
3	0.313205	0.85748	2.07199	4.02904	8.22225	12.1433	14.8369	17.8759	20.4906	22.7441	24.2125
3	0.26419	0.578358	1.44536	3.01387	6.63609	10.0117	12.3427	15.0997	17.6051	19.7403	21.1423
